# Supplementary material for: The Potential Protective Effect and Underlying Mechanisms of Physiological Unconjugated Hyperbilirubinemia Mediated by UGT1A1 Antisense Oligonucleotide Therapy in a Mouse Model of Cyclosporine A-Induced Chronic Kidney Disease
Source: Metabolites. 2022 Oct 20;12(10):999. doi: 10.3390/metabo12100999 (PMC9612357; doi:10.3390/metabo12100999)
Supplement: Supplementary file 1 [file metabolites-12-00999-s001.zip]

Archive with 1 entries (1 files):
- metabolites-1890106-supplementary.pdf
